# Supplementary material for: Evaluation of Spinal Cord Blood Supply with Hyperspectral Imaging of the Paraspinous Musculature During Staged Endovascular Repair of Thoracoabdominal Aortic Aneurysm: A Sub-Study of the Prospective Multicenter PAPA-ARTiS Trial
Source: J Clin Med. 2025 May 5;14(9):3188. doi: 10.3390/jcm14093188 (PMC12072341; doi:10.3390/jcm14093188)
Supplement: Supplementary file 1 [file jcm-14-03188-s001.zip]

Archive with 1 entries (1 files):
- jcm-3529391-supplementary.pdf
